# Supplementary material for: Effectiveness of lay workers delivering behavioural activation for people with depression: systematic review and meta-analysis
Source: BJPsych Open. 2026 Jun 25;12(4):e170. doi: 10.1192/bjo.2026.12018 (PMC13312275; doi:10.1192/bjo.2026.12018)
Supplement: Othman et al. supplementary material 2 — Othman et al. supplementary material [file S2056472426120183sup002.zip]

Archive with 1 entries (1 files):
- Supplenetary file_List of excluded studies.csv
