# Supplementary material for: Effectiveness of lay workers delivering behavioural activation for people with depression: systematic review and meta-analysis
Source: BJPsych Open. 2026 Jun 25;12(4):e170. doi: 10.1192/bjo.2026.12018 (PMC13312275; doi:10.1192/bjo.2026.12018)
Supplement: Othman et al. supplementary material 2 — Othman et al. supplementary material [file S2056472426120183sup002.zip › Supplenetary file_List of excluded studies.csv]

Title	Authors	Published Year	Journal	Volume	Issue	Pages	Study	Notes
A stepped care intervention for non-specialist health workers' management of depression in the Mental Health in Primary Care (MeHPriC) project, Lagos, Nigeria: A cluster randomised controlled trial	Adewuya, A. O.; Ola, B. A.; Coker, O.; Atilola, O.; Fasawe, A.; Ajomale, T.	2019	General Hospital Psychiatry	60		76-82	Adewuya 2019	Exclusion reason: Wrong intervention;
Effectiveness and cost-effectiveness of a lifestyle modification programme in the prevention and treatment of subclinical, mild and moderate depression in primary care: A randomised clinical trial protocol	Aguilar-Latorre, A.; Navarro, C.; Olivan-Blazquez, B.; Gervilla, E.; Magallon Botaya, R.; Calafat-Villalonga, C.; Garcia-Toro, M.; Boira, S.; Serrano-Ripoll, M. J.	2020	BMJ Open	10	12		Aguilar-Latorre 2020	Exclusion reason: Study protocol;
Peer-delivered Cognitive Behavioral Therapy-based Intervention Reduced Depression and Stress in Community Dwelling Adults With Diabetes and Chronic Pain: A Cluster Randomized Trial	Andreae, S. J.; Andreae, L. J.; Richman, J. S.; Cherrington, A. L.; Safford, M. M.	2021	Annals of behavioral medicine : a publication of the Society of Behavioral Medicine	55(10)		970-980	Andreae 2021	Exclusion reason: Wrong intervention;
Mother-to-mother therapy in India and Pakistan: adaptation and feasibility evaluation of the peer-delivered Thinking Healthy Programme	Atif, N.; Krishna, R. N.; Sikander, S.; Lazarus, A.; Nisar, A.; Ahmad, I.; Raman, R.; Fuhr, D. C.; Patel, V.; Rahman, A.	2017	BMC Psychiatry	17	1	79	Atif 2017	Exclusion reason: Wrong study design;
One-Day Peer-Delivered Cognitive Behavioral Therapy-Based Workshops for Postpartum Depression: A Randomized Controlled Trial	Babiy, Z.; Layton, H.; Savoy, C. D.; Xie, F.; Brown, J. S. L.; Bieling, P. J.; Streiner, D. L.; Ferro, M. A.; Van Lieshout, R. J.	2024	Psychotherapy and Psychosomatics	93(2)		129-140	Babiy 2024	Exclusion reason: Wrong intervention;
Telephone-Delivered Cognitive Behavioral Therapy and Telephone-Delivered Nondirective Supportive Therapy for Rural Older Adults With Generalized Anxiety Disorder: A Randomized Clinical Trial	Brenes, G. A.; Danhauer, S. C.; Lyles, M. F.; Hogan, P. E.; Miller, M. E.	2015	JAMA Psychiatry	72	10	1012-20	Brenes 2015	Exclusion reason: Wrong intervention;
One Year Impact on Social Connectedness for Homebound Older Adults: Randomized Controlled Trial of Tele-delivered Behavioral Activation Versus Tele-delivered Friendly Visits	Bruce, M. L.; Pepin, R.; Marti, C. N.; Stevens, C. J.; Choi, N. G.	2021	American Journal of Geriatric Psychiatry	29(8)		771-776	Bruce 2021	Exclusion reason: Wrong study design
Volunteer-led behavioural activation to reduce depression in residential care: A feasibility study	Bryant, C.; Brown, L.; Polacsek, M.; Batchelor, F.; Capon, H.; Dow, B.	2020	Pilot and Feasibility Studies	6(1) (no pagination)			Bryant 2020	Exclusion reason: Wrong study design;
Effectiveness of a web-based cognitive behavioural intervention for subthreshold depression: pragmatic randomised controlled trial	Buntrock, Claudia; Ebert, David; Lehr, Dirk; Riper, Heleen; Smit, Filip; Cuijpers, Pim; Berking, Matthias	2015	Psychotherapy & Psychosomatics	84	6	348-358	Buntrock 2015	Exclusion reason: Wrong intervention;
An evaluation of a peer support intervention for student mental health	Byrom, N.	2018	Journal of Mental Health	27(3)		240-246	Byrom 2018	Exclusion reason: Wrong study design;
Effect of Remote Peer-Counsellor- delivered Behavioral Activation and Peer-support for Antenatal Depression on Gestational Age at Delivery: a single-blind, randomized control trial	Chaput, K. H.; Freeman, M.; McMorris, C.; Metcalfe, A.; Cameron, E. E.; Jung, J.; Tough, S.; Hicks, L. M.; Dimidjian, S.; Tomfohr-Madsen, L. M.	2023	Trials [Electronic Resource]	24	1	240	Chaput 2023	Exclusion reason: Study protocol;
Cost-effectiveness of Tele-delivered behavioral activation by Lay counselors for homebound older adults with depression	Chen, G. J.; Kunik, M. E.; Marti, C. N.; Choi, N. G.	2022	BMC Psychiatry	22(1) (no pagination)			Chen 2022	Exclusion reason: Wrong study design;
Effect of Telehealth Treatment by Lay Counselors vs by Clinicians on Depressive Symptoms Among Older Adults Who Are Homebound: A Randomized Clinical Trial	Choi, N. G.; Marti, C. N.; Wilson, N. L.; Chen, G. J.; Sirrianni, L.; Hegel, M. T.; Bruce, M. L.; Kunik, M. E.	2020	JAMA Network Open	3	8	e2015648	Choi 2020	Exclusion reason: Intervention not delivered by lay workers
Reasons for refusing referrals and challenges to effectual engagement in tele-treatment for depression among low-income homebound older adults	Choi, N. G.; Vences, K.; Caamano, J.	2021	Aging and Mental Health.				Choi 2021	Exclusion reason: Wrong outcomes;
The Healthy Activity Program lay counsellor delivered treatment for severe depression in India: systematic development and randomised evaluation	Chowdhary, Neerja; Anand, Arpita; Dimidjian, Sona; Shinde, Sachin; Weobong, Benedict; Balaji, Madhumitha; Hollon, Steven D.; Rahman, Atif; Terence Wilson, G.; Verdeli, Helena; Araya, Ricardo; King, Michael; Jordans, Mark J. D.; Fairburn, Christopher; Kirkwood, Betty; Patel, Vikram; Wilson, G. Terence	2016	British Journal of Psychiatry	208	4	381-388	Chowdhary 2016	Exclusion reason: Wrong outcomes;
Improving quality of mother-infant relationship and infant attachment in socioeconomically deprived community in South Africa: randomised controlled trial	Cooper, P. J.; Tomlinson, M.; Swartz, L.; Landman, M.; Molteno, C.; Stein, A.; McPherson, K.; Murray, L.	2009	BMJ	338		b974	Cooper 2009	Exclusion reason: Wrong intervention;
Trial of a Patient-Directed eHealth Program to Ameliorate Perinatal Depression: The MomMoodBooster2 Practical Effectiveness Study	Danaher, B. G.; Seeley, J. R.; Silver, R. K.; Tyler, M. S.; Kim, J. J.; La Porte, L. M.; Cleveland, E.; Smith, D. R.; Milgrom, J.; Gau, J. M.	2023	Obstetrical and Gynecological Survey	78(10)		557-559	Danaher 2023	Exclusion reason: Wrong intervention
Effect of a Lay Counselor Intervention on Prevention of Major Depression in Older Adults Living in Low- and Middle-Income Countries: A Randomized Clinical Trial	Dias, A.; Azariah, F.; Anderson, S. J.; Sequeira, M.; Cohen, A.; Morse, J. Q.; Cuijpers, P.; Patel, V.; Reynolds, C. F., 3rd	2019	JAMA Psychiatry	76	1	13-20	Dias 2019	Exclusion reason: Wrong intervention;
Cost utility of behavioural activation delivered by the non-specialist	Ekers, D.; Godfrey, C.; Gilbody, S.; Parrott, S.; Richards, D. A.; Hammond, D.; Hayes, A.	2011	British Journal of Psychiatry	199(6)		510-511	Ekers 2011	Exclusion reason: Wrong outcomes
Behavioural activation delivered by the non-specialist: Phase II randomised controlled trial	Ekers, D.; Richards, D.; McMillan, D.; Bland, J. M.; Gilbody, S.	2011	British Journal of Psychiatry	198(1)		66-72	Ekers 2011	Exclusion reason: Not Lay Workers;
Effectiveness of an add-on brief group behavioral activation treatment for depression in psychiatric care: a randomized clinical trial	Haakana, R.; Rosenstrom, T.; Parkkinen, L.; Tuomisto, M. T.; Isometsa, E.	2024	Frontiers in psychiatry Frontiers Research Foundation	15		1284363	Haakana 2024	Exclusion reason: Intervention not delivered by lay workers;
Brief behavioral activation and problem-solving therapy for depressed breast cancer patients: randomized trial	Hopko, D. R.; Armento, M. E.; Robertson, S. M.; Ryba, M. M.; Carvalho, J. P.; Colman, L. K.; Mullane, C.; Gawrysiak, M.; Bell, J. L.; McNulty, J. K.; Lejuez, C. W.	2011	Journal of Consulting & Clinical Psychology	79	6	834-49	Hopko 2011	Exclusion reason: Intervention not delivered by lay workers
Behavioural activation versus guided self-help for depression in adults with learning disabilities: the BeatIt RCT	Jahoda, A.; Hastings, R.; Hatton, C.; Cooper, S. A.; McMeekin, N.; Dagnan, D.; Appleton, K.; Scott, K.; Fulton, L.; Jones, R.; McConnachie, A.; Zhang, R.; Knight, R.; Knowles, D.; Williams, C.; Briggs, A.; Melville, C.	2018	Health Technology Assessment (Winchester, England)	22	53	1-130	Jahoda 2018	Exclusion reason: Not Lay Workers;
Co-designing a peer-led model of delivering behavioural activation for people living with depression or low mood in Australian farming communities	Kennedy, A. J.; Gunn, K. M.; Duke, S.; Jones, M.; Brown, E.; Barnes, K.; Macdonald, J.; Brumby, S.; Versace, V. L.; Gray, R.	2023	Australian Journal of Rural Health	31	3	556-568	Kennedy 2023	Exclusion reason: Wrong study design;
Can support workers from AgeUK deliver an intervention to support older people with anxiety and depression? A qualitative evaluation	Kingstone, T.; Bartlam, B.; Burroughs, H.; Bullock, P.; Lovell, K.; Ray, M.; Bower, P.; Waheed, W.; Gilbody, S.; Nicholls, E.; Chew-Graham, C. A.	2019	BMC Family Practice	20	1	16	Kingstone 2019	Exclusion reason: Wrong study design
Web-Based Intervention Using Behavioral Activation and Physical Activity for Adults With Depression (The eMotion Study): Pilot Randomized Controlled Trial	Lambert, Jeffrey D.; Greaves, Colin J.; Farrand, Paul; Price, Lisa; Haase, Anne M.; Taylor, Adrian H.	2018	Journal of Medical Internet Research	20	7	352-366	Lambert 2018	Exclusion reason: Wrong intervention;
Home-based telebehavioral health for U.S. military personnel and veterans with depression: A randomized controlled trial	Luxton, D. D.; Pruitt, L. D.; Wagner, A.; Smolenski, D. J.; Jenkins-Guarnieri, M. A.; Gahm, G.	2016	Journal of Consulting and Clinical Psychology	84(11)		923-934	Luxton 2016	Exclusion reason: Intervention not delivered by lay workers;
The reciprocal relationship between depression and disability in low-income homebound older adults following tele-depression treatment	Marti, C. N.; Kunik, M. E.; Choi, N. G.	2021	International Journal of Geriatric Psychiatry	36(6)		802-810	Marti 2021	Exclusion reason: Wrong outcomes;
BE-ACTIV for Depression in Nursing Homes: Primary Outcomes of a Randomized Clinical Trial	Meeks, Suzanne; Van Haitsma, Kimberly; Schoenbachler, Ben; Looney, Stephen W.	2015	Journals of Gerontology Series B: Psychological Sciences & Social Sciences	70	1	13-23	Meeks 2015	Exclusion reason: Intervention not delivered by lay workers;
A randomized clinical trial of Behavioral Activation (BA) therapy for improving psychological and physical health in dementia caregivers: results of the Pleasant Events Program (PEP)	Moore, R. C.; Chattillion, E. A.; Ceglowski, J.; Ho, J.; von Kanel, R.; Mills, P. J.; Ziegler, M. G.; Patterson, T. L.; Grant, I.; Mausbach, B. T.	2013	Behaviour Research & Therapy	51	10	623-32	Moore 2013	Exclusion reason: Intervention not delivered by lay workers;
Netmums: a phase II randomized controlled trial of a guided Internet behavioural activation treatment for postpartum depression	O'Mahen, H. A.; Richards, D. A.; Woodford, J.; Wilkinson, E.; McGinley, J.; Taylor, R. S.; Warren, F. C.	2014	Psychological Medicine	44	8	1675-1689	O'Mahen 2014	Exclusion reason: Not Lay Workers;
Modifying Behavioral Activation to Reduce Social Isolation and Loneliness Among Older Adults	Pepin, R.; Stevens, C. J.; Choi, N. G.; Feeney, S. M.; Bruce, M. L.	2021	American Journal of Geriatric Psychiatry	29	8	761-770	Pepin 2021	Exclusion reason: Wrong study design;
Effect of a Multicomponent Behavioral Intervention in Adults Impaired by Psychological Distress in a Conflict-Affected Area of Pakistan: A Randomized Clinical Trial	Rahman, A.; Hamdani, S. U.; Awan, N. R.; Bryant, R. A.; Dawson, K. S.; Khan, M. F.; Azeemi, M. M.; Akhtar, P.; Nazir, H.; Chiumento, A.; Sijbrandij, M.; Wang, D.; Farooq, S.; van Ommeren, M.	2016	JAMA	316	24	2609-2617	Rahman 2016	Exclusion reason: Wrong intervention
Acceptability of a lay-delivered intervention for depression in senior centers	Raue, P. J.; Dawson, A.; Hoeft, T.; Russo, J.; Ferguson, D.; Green, L.; Petersky, C.; Kaplan, C.	2021	Aging & Mental Health	25	3	445-452	Raue 2021	Exclusion reason: Wrong study design
"Do More, Feel Better": Pilot RCT of Lay-Delivered Behavioral Activation for Depressed Senior Center Clients	Raue, P. J.; Hawrilenko, M.; Corey, M.; Lin, J.; Chen, S.; Mosser, B. A.	2022	Behavior Therapy	53	3	458-468	Raue 2022	Exclusion reason: Wrong comparator;
Lay-delivered behavioral activation for depressed senior center clients: Pilot RCT	Raue, P. J.; Sirey, J. A.; Dawson, A.; Berman, J.; Bruce, M. L.	2019	International Journal of Geriatric Psychiatry	34	11	1715-1723	Raue 2019	Exclusion reason: Wrong comparator
A low-intensity behavioral intervention for depression in older adults delivered by lay coaches: proof-of-concept trial	Renn, B. N.; Sams, N.; Arean, P. A.; Raue, P. J.	2022	Aging and Mental Health.				Renn 2022	Exclusion reason: Wrong study design;
Online behavioural activation during the COVID-19 pandemic decreases depression and negative affective bias	Ruzickova, T.; Carson, J.; Argabright, S.; Gillespie, A.; Guinea, C.; Pearse, A.; Barwick, R.; Murphy, S. E.; Harmer, C. J.	2023	Psychological Medicine	53	3	795-804	Ruzickova 2023	Exclusion reason: Not Lay Workers;
The Roles of Early Response and Sudden Gains on Depression Outcomes: Findings From a Randomized Controlled Trial of Behavioral Activation in Goa, India	Singla, D. R.; Hollon, S. D.; Fairburn, C. G.; Dimidjian, S.; Patel, V.	2019	Clinical Psychological Science	7	4	768-777	Singla 2019	Exclusion reason: Dublicate;
Multiple mediation analysis of the peer-delivered Thinking Healthy Programme for perinatal depression: Findings from two parallel, randomised controlled trials	Singla, D. R.; MacKinnon, D. P.; Fuhr, D. C.; Sikander, S.; Rahman, A.; Patel, V.	2021	British Journal of Psychiatry	218(3)		143-150	Singla 2021	Exclusion reason: Wrong study design
Peer supervision for assuring the quality of non-specialist provider delivered psychological intervention: Lessons from a trial for perinatal depression in Goa, India	Singla, D. R.; Ratjen, C.; Krishna, R. N.; Fuhr, D. C.; Patel, V.	2020	Behaviour Research and Therapy	130 (no pagination)			Singla 2020	Exclusion reason:Intervention was not BA
A personal sensing technology enabled service versus a digital psychoeducation control for primary care patients with depression and anxiety: a pilot randomized controlled trial	Stiles-Shields, C.; Reyes, K. M.; Lakhtakia, T.; Smith, S. R.; Barnas, O. E.; Gray, E. L.; Krause, C. J.; Kruzan, K. P.; Kwasny, M. J.; Mir, Z.; Panjwani, S.; Rothschild, S. K.; Sanchez-Johnsen, L.; Winquist, N. W.; Lattie, E. G.; Allen, N. B.; Reddy, M.; Mohr, D. C.	2024	BMC Psychiatry	24(1) (no pagination)			Stiles-Shields 2024	Exclusion reason: Intervention not delivered by lay workers
Culturally adapted and lay-delivered cognitive behaviour therapy for older adults with depressive symptoms in rural China: A pilot trial	Tang, T.; Lian, Q.; Yang, X.; Xiao, Y.; Yang, F.; Qu, Z.	2021	Behavioural and Cognitive Psychotherapy	49	4	508-512	Tang 2021	Exclusion reason: Wrong intervention;
Sustained effectiveness and cost-effectiveness of the Healthy Activity Programme, a brief psychological treatment for depression delivered by lay counsellors in primary care: 12-month follow-up of a randomised controlled trial	Weobong, B.; Weiss, H. A.; McDaid, D.; Singla, D. R.; Hollon, S. D.; Nadkarni, A.; Park, A. L.; Bhat, B.; Katti, B.; Anand, A.; Dimidjian, S.; Araya, R.; King, M.; Vijayakumar, L.; Wilson, G. T.; Velleman, R.; Kirkwood, B. R.; Fairburn, C. G.; Patel, V.	2017	PLoS Medicine / Public Library of Science	14	9	e1002385	Weobong 2017	Exclusion reason: Wrong study design
A randomised trial comparing a brief wellbeing intervention delivered by coaches with a self-directed intervention to promote recovery in Victorian regional and rural communities impacted by bushfires, drought, and COVID-19	Actrn,	2021	https://trialsearch.who.int/Trial2.aspx?TrialID=ACTRN12621000283875				Actrn 2021	Exclusion reason: Wrong intervention
Behavioural activation to mitigate the psychological impacts of COVID-19 restrictions on older people in England and Wales (BASIL+): a pragmatic randomised controlled trial	Gilbody, S.; Littlewood, E.; McMillan, D.; Atha, L.; Bailey, D.; Baird, K.; Brady, S.; Burke, L.; Chew-Graham, C. A.; Coventry, P.; et al.,	2024	The lancet. Healthy longevity	5	2	e97‐e107	Gilbody 2024	Exclusion reason: Intervention not delivered by lay workers;
Pilot trial of an evidence-based low intensity psychosocial intervention delivered by lay therapists for asylum seekers and refugees	Isrctn,	2019	https://trialsearch.who.int/Trial2.aspx?TrialID=ISRCTN15214107				Isrctn 2019	Exclusion reason: Study protocol
Behavioural activation in social isolation (BASIL+): benefiting from activities while you socially isolate to help your mood and wellbeing	Isrctn,	2021	https://trialsearch.who.int/Trial2.aspx?TrialID=ISRCTN63034289				Isrctn 2021	Exclusion reason: Study protocol;
Managing Multiple Health Conditions in Older Adults (MODS): benefiting from activities to help your mood and physical wellbeing	Isrctn,	2022	https://trialsearch.who.int/Trial2.aspx?TrialID=ISRCTN44184899				Isrctn 2022	Exclusion reason: Study protocol;
Community-Based Multi-Site Randomized Controlled Trial of Behavioral Activation for Patients with Depressive Disorders	Lee, E.; Han, Y.; Cha, Y. J.; Oh, J.; Hwang, N.; Seo, H.; Choi, K.	2022	Community Mental Health Journal	58	2	343‐355	Lee 2022	Exclusion reason: Intervention not delivered by lay workers;
Living well: an intervention to improve medical illness self-management among individuals with serious mental illness	Muralidharan, A.; Brown, C. H.; E. Peer J; A. Klingaman E; M. Hack S; Li, L.; Walsh, M. B.; Goldberg, R. W.	2019	Psychiatric services (Washington, D.C.)	70	1	19‐25	Muralidharan 2019	Exclusion reason: Wrong patient population;
Behavioral Activation Therapy for Rural Veterans With Diabetes and Depression	Nct,	2012	https://clinicaltrials.gov/show/NCT01572389				Nct 2012	Exclusion reason: Study protocol;
Volunteer-Delivery of Behavioral Activation	Nct,	2017	https://clinicaltrials.gov/show/NCT03371771				Nct 2017	Exclusion reason: Ongoing study
Integrated Tele-Behavioral Activation and Fall Prevention for Low-income Homebound Seniors With Depression	Nct,	2021	https://clinicaltrials.gov/ct2/show/NCT05011864				Nct 2021	Exclusion reason: Ongoing study;
Behavioral Activation for the Treatment of Depression in Older Adults	Nct,	2024	https://clinicaltrials.gov/ct2/show/NCT06284889				Nct 2024	Exclusion reason: Ongoing study
TELE-BEHAVIORAL ACTIVATION FOR SOCIAL ISOLATION IN OLDER HOME-DELIVERED MEALS RECIPIENTS: PRELIMINARY RESULTS FROM AN ONGOING RANDOMIZED CONTROLLED TRIAL	Pepin, R.; DiMilia, P.; Choi, N.; Bruce, M.	2019	American Journal of Geriatric Psychiatry	27	3	S129‐S130	Pepin 2019	Exclusion reason: Conference abstract
Peer to peer behavioral activation for elderly depressed senior center clients	Raue, P. J.; Sirey, J. A.; Berman, J.; Furst, L.; Raeifar, E.; Chambers, S.; Seirup, J.; Bruce, M.	2015	American Journal of Geriatric Psychiatry	23	3	S165	Raue 2015	Exclusion reason: Dublicate;
